# Supplementary material for: Targeted Sequencing of Human Satellite 2 Repeat Sequences in Plasma cfDNA Reveals Potential Breast Cancer Biomarkers
Source: Diagnostics (Basel). 2024 Mar 13;14(6):609. doi: 10.3390/diagnostics14060609 (PMC10968943; doi:10.3390/diagnostics14060609)
Supplement: Supplementary file 1 [file diagnostics-14-00609-s001.zip › Supplementary Table S1.xlsx]

## Sheet: 2023-11-27_Table1_with_DNA_sequ
	Contig	Sequence
	chr1:125166333-125166447	tgacgattccattcaattccgttcaatgattccgtgagattccatttgatgatgattccattcgattccatttgatgatgattccaagcgattccattagatgatgactcctttc
	chr1:125166914-125167051	cggttccatttgatgatgattcctttgaattccatttgatgacaattccattcaataccaattgatgatggttatttttgattccatttgatgatgattacattcgattccatttgatcatgattccattcgtttcca
	chr1:125168815-125168958	CGGTTCCATTTGATGAAGATTCCTTTGAATTCCATTTGATGACAATTCAATTCAATACCAATTGATGATGGTTATTTTTGATTCCGTTTTATGATGATTACATTCGATTCCATTTAATCGTGATTCCATTCGATTCCACTCGAT
	chr1:125170092-125170201	CGATTCCATTTGATGATGATTCCATGCGATTCCATTAGATGATGACCCCTTTCATTTCCATTCGATGATGATTCCATTCCTTTCCATCCGATGATGATTCCATTCGATTC
	chr1:125173758-125173872	TGAAGATTCCATTCAATTCCGTTCAATGATTCCATCAGATTCCATTTGATGATGATTCCATTCGATTCCATTTGATGATGATTCCATGCGATTCCATTAGATGATGACTCCTTTC
	chr1:125174275-125174340	TGATGATTCCATTCAATTCCATTTGATGATGATTCCATGCGATTCCATTAGATGATGACTCCTTTC
	chr1:125175022-125175112	AATGATTCCATTATATTCCATTTGATGATGATTCCATTCGATTCCATTTGATGATGATTCCATGCGATTCCATTAGATGATGACTCCTTTC
	chr1:125176022-125176155	TCCATTCGTTTCCATCCGATGATGATTCCATTCGATTCCGTTCAATGATTATTCCATTCGAGTCCATTCGATGATTCCATTCGATTCCATTTGATGATTATTCCATGCGATTCCATTAGATGATGACTCCTTTC
	chr1:125176181-125176323	CGGTTCCATTTGATGATGATTCCTTTGAATTCCGTTTGATGACAATTCCATTCGATACCAATTGATGATGGTTATTTTGATTCCATTTGATGATTATTACTTTCGATTCCATTTGATCATGATTCCATTCGATTCCACTCGAT
	chr1:143189846-143189995	TGAAAGGAGTCATCATCTAATGGAATTGCATGGAATGATCatcaaatggaatcgaatggaatcaacatcaaatggaatcaaatggaatcaTTGAACGGAATTGAATGGAATCGTCATCGAATGAATTGAATGCAATCATCGAATGGTCTC
	chr1:143191601-143191713	CatcgaatggaatcgaatggaatcatcgaatggactcgaatggaatAATCATAGAACGGAATCGAATGGAATCATCATCGGATGGAAATGAATGGAATCATCATCGAATGGAA
	chr1:143192379-143192608	aatggaatcatcgagtggaatcgaatggaatTATGATCAAATGGAATCGAATGTAATCATCATCAAATGGAATCAAAAATAACCATCATCAATTGGTATTGAATGGAATTGTCATCAAATGGAATTCAAAGGAAACATCATCATATGGAACCGAATGGAATCCTCATTGAATGGAAATGAAAGGGGTCATCATCTAATGGAATCGCATGGAATCATCATCAAATGGAATC
	chr1:143195131-143195310	catcgaatggaatcgaatggaatcatcgaatggactcgaatggaatAATCATTGAACGGAATCGAATGGAATCATCATCGGATGGAAACGAATGGAATCATCATCGAATGGAAATGAAAGGAGTCATCATCTAATGGAATTGCATGGAATCATCATAAAATGGAATCGAATGGAATCGAC
	chr1:143196531-143196644	TGAAAGGAGTCATCATCTAATGGAATCACATGGAATCATCatcaaatggaatcaaatggaatcatcatcaaatggaatctaatggaatcaTTGAACGGAATTGAATGGAATCGT
	chr1:143196919-143197012	ACGAATGGAATAATCATTGAACGGAATTGAATGGAATCATCATCGGATGGAAATGAATGGAATCATCATCGAATGGAATCGAATGGAATCATCA
	chr1:143200125-143200181	catcgaatagattcgaatggaatcatcgaatggaatggaatggaacagtcaatgaac
	chr1:143202658-143202904	GGAATCGAATGGAATCAACATCAAACGGAAAAAAACGGAATTATCGAATGGAATCGAAGAGAATCATCGAATGGACCCGAATGGAATCATCTAATGGAATGGAATGGAATAATCCATGGACTCGAATGCAATCATCatcgaatggaatcgaatggaatcatcgaatggactcgaatggaatAATCATTGAACGGAATCGAATGGAATCATCATCGGATGGAAATGAATGGAATCATCATCGAATGGA
	chr1:143206616-143206759	catcgagtggaatcgaatggaatTATGATCAAATGGAATCGAATGTAATCATCATCAAATGGAATCAAAAATAACCATCATCAATTAGTATTGAATGGAATTGTCATCAAATGGAATTCAAAGGAATCATCATCAAATGGAACC
	chr1:143207139-143207279	CatcgaatggaatcgaatggaatcatcgaatggactcgaatggaatAATCATTGAACGGAATCGAATGGAATCATCATCGGATGGAAAAGAAAGGAATCATCATCGAATGGAAATGAAAGGAATCATCATAAAATGGAATC
	chr1:143209628-143209771	CGGTTCCATTTGATGATGATTCCTTTGAATTCCATTTGATGACAATTCCATTCAATACCAGTTGATGATGGTTATTTTTGATTCCATTTGATGATGATTACATTCGATTCCATTTGATCATGATTCCATTCGATTCCACTCGAT
	chr1:143222128-143222345	ATCATCatcgaatggaatcgaatggaatcatcgaatggactcgaatggaatAATCATTGAACGGAATCGAATGGAATCATCTTCGGATGGAAACGAATGGAATCATCATCGAATGGAAATGAGAGGAGTCATCATCTAATGGAATTGCATGGAATCATCATAAAATGGAATCGAATGGAATCAACATCAAATGGAATCAAATGGAATCATTGAACGGA
	chr1:143222643-143222774	GAATAATCATTGAACGGAATCGAATGGAATCATCATCGGATGGAAACGAATGGAATCATCATCGAATGGAAATGAAAGGAATCATCATCTAATGGAATTGCATGGAATCATCATAAAATGGAATCGAATGGA
	chr1:143223616-143223702	Tatcgaatggaatcgaatggaatcaccgaatagaatcgaatggaacaatcatcgaatggactcaaatggaattatcatcaaatggaa
	chr1:143227857-143227944	GGATGGAAACGAATGGAATCATCATCGAATGGAAATGAAAAGAGTCATCATCTAATGGAATTGCATGGAATCATCATAAAATGGAATC
	chr1:143234645-143234759	TGAAAGGAGTCATCATCTAATGGAATCGCATGGAATCATCATCAAATGGATTCGAATGGAATCATCATCAAATGGAATCTAATGGAATCATTGAACGGAATTGAATGGAATCGTC
	chr1:143235834-143235977	catcgagtggaatcgaatggaatTATGATCAAATGGAATCGAATGTAATCATCATCAAATGGAATCAAAAATAACCATCATCAATTAGTATTGAATGGATTTGTCATCAAATGGAATTCAAAGGAATCATCATCAAATGGAACC
	chr1:143236516-143236646	ATGGAATCGAATGGAATCAACATCAAATGGAATCAAATGGAATCATTGAACGGAATTGAATGGAATCGTCATCGAATGAATTGAATGCAATCATCGAATGGTCTCGAATGGAATCATCTTCAAATGGAACG
	chr1:143239360-143239536	TAACCATCATCAATTGGTATTCAATGGAATTGTCATCAAATGGAATTCAAAGGTATCATCATCAAATGGAACCGAATGGAATCCTCATTGAATGGAAATGAAAGGGGTCATCATCTAATGGAATCGCATGGAATCATCATCAAATGGAATCGAATGGAATCATCATCAAATGGAATC
	chr1:143240368-143240508	CGAATGGAATCATCATCGAATGGAAATGAAAGGATTCATCATCTAATGGAATTGCATGGAATCATCATAAAATGGAATCGAATGGAATCAACATCAAATGGAATCAAATGGAATCATTGAACGGAATTGAATGGAATCGTC
	chr1:143241702-143241852	TGAAAGGAGTCATCATCTAATGGAATCGCATGGAATCATCATCAAATGGAATCGAATGGAATCATCATCAGATGGAATCTAATGGAATCATTGAACAGAATTGAATGGAATCGTCATCGAATGAATTGAATGCAATCATCGAATGGTCTCG
	chr1:143244455-143244541	TTTCCATCTGATGATGATTCCATTCGATTCTGTTCAATGATTattccattcgagtccattcgatgattccattcgattccattcgat
	chr1:143244781-143244895	TGACGATTCCATTCAATTCCGTTCAATGATTCCATTAGATTCTATTTGATGATGATTCCATTCGATTCCATTTAATGATGATTCCATGCGATTCCATTAGATGATGACTCCTTTC
	chr1:143244921-143245064	CGGTTCCATTTGATGATGATTCCTTTGAATTTCATTTGATGACAATTCCATTCAATACCAATTGATGATGGTTATTTTTGATTCCATTTGATGAGgattacattcgattccatttgatcatgattccattcgattccactcgat
	chr1:143247070-143247213	CAGTTCCATTTGATGATGATTCCTTTGAATTCCATTTGATGAAAATTCCATTCAATACCAATTGATGATGGTTATTTTTGATTCCATTTGATGATGATTACATTCGATTCCATTTGATCATAattccattcgattccactcgat
	chr1:143248162-143248276	cgattccattcgatgatgattccattcgtttccattcgatgatgattccattcgattccgttcaatgattattccattcgagtccattcgatgattccattcgattccattcgat
	chr1:143249938-143250076	CGATTCCATTTTATGATGATTCCATGCAATTCCATTAGATGATGACTCCTTTCATTTCCATTCGATGATGATTCCATTCGTTTCCATCCGATGATGATTCCATTCGATTCCGTTCAATGATGATTCCATTCGAGTCCAT
	chr1:143251970-143252119	cgattccattcaatgatgattccattcgagttcattgactgttccattccattccattcgatgattccattcgagtccattcgatgattctattcgattgcattcgataattccattcgattgcattcgataattccattcgattccaCT
	chr1:143254188-143254326	ATTCCATTAGATGATGATTCCTTTCATTTCCATTCGATGATGATTCCATTCGTTTCCATCCGAAGATGATTCCATTCGATTCCGTTCAATGATTattccattcgagtccattcgatgattccattcgattccattcgat
	chr1:143256460-143256641	CGATGATTCCATTCCATTCCATTTGAAGATGATTCCATTCGAGACCATTCGATGATTGCATTCAATTCATTCGATGACGATTCCATTCAATTCTGTTCAATGATTCCATTAGATTCCATCTGATGATGATTCCATTCGATTCCATTTGATGATGATTCCATGCGATTCCATTAGATGATGAC
	chr1:143256674-143256833	CGGTTCCATTTGGTGATGATTCCTTTGAATTCCATTTGATGACAATTCCATTCAATACCAATTGATGATGGTTATCTTTGATTCCATTTGATGATGATTACATTCGATTCCATTTGATCATAattccattcgattccactcgatgattccattcgattcc
	chr1:143260529-143260643	TGAAAGGAGTCATCATCTAATGGAATCGCATGTAATCACCATCAAATGGAATCGAATGGAATCATCATCAAATGGAATCTAATGGAATCATTGAACGGAATTGAATGGAATCGTC
	chr1:143261718-143261861	catcgagtggaatcgaatggaatcatgatcaaatggaatcgaatgtaatcATCATCAAATGGAGTCAAAAATAACCATCATCAATTGGTATTGAATGGAATTGTCATCAAATGGAATTCAAAGGAATCATCATCAAATGGAACC
	chr1:143261887-143262001	TGAGAGGAGTCATCATCTAATGGAATCGCATGGAATCATCATCAAATGGAATCGAATGGAATCATCATCAAATGGAATCTAATGGAATTATTGAACGGAATTGAATGGAATCGTC
	chr1:143264990-143265055	CATCGAGTGGAATCGAATGGAATTATGATCAAATGGAATCGAATGTAATCATCATCAAATGGAATC
	chr1:143265528-143265702	aatggaatcatcgaatggactcgaatggaatAATCATTGAACGGAATCGAATGGAATCATCATCGGATGGAAACGAATGGAATCATCATCGAATGGAAATGAAAGGAGTCATTATCTAATGGAATTGCATGGAATCATCATCAAATGGAATCGAATGGAATCAACATCAAATGGA
	chr1:143266139-143266210	AAATGGAATCGAATGCAATCAACATCAAATGGAATCAAATGGAATCATTGAACGGAATTGAATGGAATCGTC
	chr1:143266450-143266564	CATCGAATGGAATCGAATGGAATCATCGAATGAACTCGAATGGAATAATCATTGAACGGAATCGAATGGAATCATCATCGGATGGAAATGAATGGAATCATCATCGAATGGAATC
	chr1:143267258-143267479	CATCGAGTGGAATCGAATGGAATTATGATCAAATGGAATCGAATGTAATCATCATCAAATGGAATCAAAAATAACCATCATCAATTGGTATTGAATGGAATTGTCATCAAATGGAATTCAAAGGAAACATCATAAAATGGAACCGAATGGAATCCTCATTGAATGGAAATGAAAGGGGTCATCATCTAATGGAATCGCATGGAATCATCATCAAATGGAATC
	chr1:143273049-143273129	ATCATCATCTAATGGAATCACATGGAATCATCATCAAATGGAATCTAATGGAATCATTGAACGGAATTGAATGGAATGGTC
	chr2:89792050-89792108	CGATTCCATTTGATGATGATTCCATTAGATTCCATTTGATGATTCCATTCGATTCCACT
	chr7:61032174-61032317	CATCGAATGGAATCGAATGGAATCATCATTGAATGGAATCAAATGGAATCATCATCAAATGGAACCGAATGTAACCATCATCAAATGGAATCGAATGGAATCATCATTGAATGGAATCGAATGGAATCATCATCAAATGGAACC
	chr7:62298687-62298773	CATCGAATGGAATCGAATGGAATCATCATCAAATAGAATCGAATGGAATCATCAAATGGAATCGAATGGAATCATCATCAAATGGAA
	chr7:62347479-62347576	catcgaatggaatcgaatggaatcatcatcaaatagaatagaatggaatcatcgaatggaatcgaatggaatcatcgtcgaatggaatcgaatggaat
	chr10:41845503-41845591	TGACGATTCCATTCAATTCCGTTCAAAGATTCCATTAGGTTTCATTTGATGATGATTCCATACGATTCCATTAGATGATGACTCCTTTC
	chr10:41847046-41847160	TGACGATTCCATTCAATTCCGTTCAATGATTCCATTCGATTCCATTTGATGATGATTCCATTCGATTCCATTTGATGAAGATACCATGCGATTCCATTAGATGATGACTCCTTTC
	chr10:41848405-41848519	TGACGATTCCATTCAATTCCGTTCAATGATTCCATTAGAATCCATTCGATGATGATTCCATTCGATTCCATTTCATGATGATTCCATGCGATTCCATTAGATGATGACTCCTTTC
	chr10:41849013-41849153	CGGTTCCATTTGATGATGATTCCTTTGAATTCCATTTGATGACAATTCCATTCAATACCAATTGATGATTGTTATTTTTGATTCCATTTGATGATTACATTCGATTCCATTTAATCGTgattccattcgattccactcgat
	chr10:41850696-41850784	TGACGATTCCATTCAATTCCGTTCAATGATTCCATTCGATTCCATTTGATGATGATTCCATGCGATTCCATTAGATGATGACTCCTTTC
	chr10:41851772-41851920	aatgattccattcgattccattTGATGATGATTTCAATCAATTTCATTCGATGATTCCATTCGAATCCATTCGATGATGAGTCCATCCATTTCAATTTCATGATAATTCCATTCGTTTCAATTCGATGGTGTTTCCATTCGATTCCATT
	chr10:41854581-41854724	CGGTTCCATTTGATGATGATTCCTTTGAATTCCATTTGATGACAATTCCATTCAATACCAATTGATGATGGTTATTTTTGATTCCATTTGATGATGATTACATTCGATGCCATTTGATTGTGATTCCATTCGATTCCACTCGAT
	chr10:42085498-42085641	catcgagtggaatcgaatggaatcatgatcaaatggaatcgaatgtaatcATCATCAAATGGAATCCAAAATCACCATCATCAATTGGTATGGAATGGAATTGTCATCAAATGGAATTCAAAGGAATCATCATCAAATGGAACC
	chr10:42085667-42085755	TGAAAGGAGTCATCATCTAATGGAAACGCATGGAATCATCATCAAATGGAATCGAATGGAATCATCATCAAATGGAATCGAATGGAATC
	chr10:42087568-42087682	TGAAAGGAGTCATCATCTAATGGAATGGCATGTTATCATCATCACATGGAATCGAATGGAATCATCATCAAATGGAATCTAATGGAATCATTGAACGGAATTGAATGGAATCGTC
	chr10:42089088-42089202	TGAAAGGAGTCATCATCTAATGGAATCGCATAGAATCATCATCAaatggaatcgaatggaatcattgaatggaatcgaatggaatcatcatcagatggaaatgaatggaatcatc
	chr10:42091316-42091560	catcgagtggaatcgaatggaatcatgatcaaatggaatcgaatgtaatcATCATCAAATGGAATCAAAAATAACCATCATCAATTGGTATTGAATGGAATTGTCATCAAATGGAATTCAATGAATCATCATCAAAGGGAACCGAATGGAATCCTCATTGAATGGAAATGAAAGGAGTCATCATCTAATGGAATCGCATGGAATCATCATCAAATGGAATCGAATGGAATCATCATCAAATGGAA
	chr10:42093679-42093822	CATCGAGTGGAATCGAATGGAATCATGATCAAATGGAATCAAATGTAATCATCATCCAATGGAATCAAAAATAACCATCATCTATTGGTATTGAATGCAAATGTCATCAAATGGAATTCAAAGGAATCATCATCAAATGGAACC
	chr10:42095504-42095760	catcgagtggaatcgaatggaatcatcattgaatggaatcgaatggaatcagcgagtggaatcgaatggaatcatgatcaaatggaatcgaatgtaatcATCATCAAATGGAATCAAAAATAACCATCATCTATTGGTATTGAATGCAATTGACATCAAATGGAATTCAAAGGAATCATCATCTAATGGAACCGAATGGAATCCTCATTGAATGGAAATGAAAGGAGTCATCATCTAATGGAATGGCATGGAATCCT
	chr10:42097372-42097590	catcgagtggaatcgaatggaatcatgatcaaatggaatcgaatggaatcatcattgaatggaatcgaatggaatcatcaagtggaatcgaatggaatcatgatcaaatggaatcgaatgtaatcATCATCAAATGGAATTAAAAATAACCATCATCTATTGGTATTGAATGCAATTGTCATCAAATGGAATTCAAAGGAATCATCATCAAATGGAACC
	chr10:42099756-42099907	aatggaatcatcgatttgaatcgaatggaatcatGATCAAATGGAATCGAATGTAATCATCATCAAATGGAATCAAAAATAACCATCATCAATTGGTATTGAATGGAATTGTCATCAAATGGAATTCAAAGGAATCATCATCAAATGGAACC
	chr10:42099933-42100021	TGAAAGGAGTCATCATCTAATGGAATGGCATGGAATCATCATCAAATGGAATCTAATGGAATCCTTGTACGGAATTGAATGGAATCGTC
	chr16:34573977-34574077	catcgaatggactcgaatggaatcatcgttgaatggaatataatggaatcatcgaatgcaatcgaatggaatcatcgaatggactcgaatggaatcatcat
	chr16:34574216-34574327	aatcattgaatggaatagaatggaatcatcaaatggaatcgaatggaatcatcgtcgaatggaatcgaatggaatcatcaaatggaatctaatggaatcatcatcaaatgga
	chr16:34588502-34588580	catcgaatggaaacgaatggaatCATCATCGAATGAAATCAAATGGAATGATCATATGGACTCGAATGGAATCATCATC
	chr16:34591728-34591842	tgatgattccattcaattccattggatgattccaATATTTTCCATTAGATGATGATTCCATTCGATTCCATTCAATGATGATTCCATCAGAATCCATTCGATGATGACTCCTTTT
	chr16:34591868-34591971	CGGTTCCATTCGATGATGATTCCTTTGGATTCCATTCGATGATGCTTCCATTCGATTCCATTTGAAGATGATTCTTTTCGATTCCATTTGATGATGATTCCATT
	chr16:34594210-34594279	TCGAAGATGATTCCTTTCAATTCCATTCATTAATTCCATTTGTTTCCATTCGATGATGATTCCATCTGAT
	chr16:34595449-34595564	TTGATTCCAATCGAATCCATTCAAAGATTCCATTCAATTCCATTCGACGATGATTCCCTTAGATTCCATTCGATGATTCCACTTGATTCCATTTACGATGATTCCATTCGATTCCA
	chr16:46386401-46386551	CATCGAATGGTATTGAATGGAATCGTTGAGTTTACTCTAATGGGATAATCATTGAATGGAATTGAATGCAATCATTGAATGGAATAGAATGGAATCATCATTGAATGGAATCAAATGGAATCCTCAATGAATGGAATCGAATGGAATCATC
	chr16:46386765-46386868	aatcgaatggaatcgaatggaaCAATGAAATGGACTCCAATGGAATCATCTAATGGAATCGAGTGGAATCATCGAATGGACTCGAATGGAATCATCATCAAATG
	chr16:46387831-46387965	CATCGATTGGAATCGAATGGAATCATTGAATGGACTCCAATGGAATCATCACCAAATATAATCAAAAGAAATCATCAAATGGATTCGAATAGAATCATCGAATGGACTCGAATGGAATCATCATCGAATGGAATC
	chr16:46388522-46388672	CATCGAATGGAATCGAATGGAATCATCATCAAATGAAGTAGAATGCAATCATCAAATGGAATCGAATGGAATCATCATCGAATTGAATCTAATGGAATAATAGAATGAACTCGAATGGAAACATCGAATGGAGTTGAATGGAATCATCATC
	chr16:46388855-46388979	CGAATGGAGTCATCATCATATGGAATCGAGTGGAAGCATTGAATGGGCTCAAAAGAAATCATCGGAGAATGGAATTGAATGGAATCATCAAATGGACTCGAATGGAATCATCATCAAATGGAATC
	chr16:46389286-46389443	CatcgaatggaatcgaatggaatcatcgaatggactcgaatggaatcATCTAATGCACTCGAATGGAATAATCATCGAATGTAATCGAATGGACTCATCCAATGTAATCAAATGGAATCATCAAATGGAATCGAACGGAATCATCATCAAATGGAACC
	chr16:46389723-46389924	CATCGAGTGGAATCGAATGGAATCATCATTGACTTGAATTGAATGGAATCATCAAATGGACTCGAATGGAATCATCATAGAATGGAATCGAATGCAATTATCGAATGGACTTGAATGAAATCACCTTTGAATGGAATCAAAGGGAATGATCGAAAGGAATCGAATGCCATCATCATCGAATGGAATCGAAAGGAATCATCGA
	chr16:46389924-46390126	AATGGAATTGAATGGAATCACCATTGAATGGACTCGAATGGAATCATCATCGTATGGAATCGAATGGAATCATCATCATATGGAATCAAATGGAATCATCGAATGGACAAGAATGGAATCATCGTCAAATGGAATCAAGTGGATCATCGAATAGAAACTAATGGAATCATTGTTGAAAGAAATGGAATGGAATCATTGAATGG
	chr16:46390193-46390340	ATGGAATGGACACGAATGGAAACCTGTGGAACCATAGAATGAACACGAAATGAATCATAATCGAATGCAATCGAAAGGAATCATCATTGAATGCAATCACATGGAATCATCACAGAATGGAATCGTACGGAATCATCatcgaatggaa
	chr16:46390755-46390925	CatcgaatggaatcgaatggaatcatcatcgaatacaatagaatggaatcatcaaatggaatcgaatggaatcatcatcgaatggaatcgaatggaatcatcaaatggaatccaatggaatcATCATCAAATGGATTCAAATGGAATCATTTTCGAATAGAATCGAATGGA
	chr16:46390975-46391112	TGAATGGAATTATCATTGAATGGAATCGaatggaatcatcaaatggaatctaatggaatcatcaTCAAATGGATTCAAATGGAATCATTTTCGAATAGAATCGAATGGAATCATTGAATGGAATCATCATCAAATGGA
	chr16:46393493-46393604	catcgaatggactcgaatggaatcatagaatggaatagaacggaatcatcgaatggactcgaatggaatcATCATCCAATGGAATTGGATGGAATCATCATCGAATGGAATC
	chr16:46394453-46394525	CTGGAATCGAATGGAATCATCATCAAATGAAATCAAATGGAATCATCGTATGGACTCCAACGGAATCATCATC
	chr16:46394749-46394886	catcgaatggaatcgaatggaatcaTCATCGAATGGAATGAAATGGAATCATCCAATGGACGAGAAGTGAATCATCATTGAATGGAATCGAATAGAATCATCAAATGAAATCCAATGGAATCATCATCGAATAGAATC
	chr16:46395162-46395250	CATCGAATGGAATCGAATGGAATCATCATCGAATGAAATCAAATGGAATCATCATATGGACACGAATGGAATCATCAtcgaatggaact
	chr16:46395747-46395869	AGAATCGAATGCAGTCATCATCAAATAGAATCGAGTGGAATCATCATCGAATACAATCGAATGGAATCATCAAATGGAATCACCATCGAATGGAATCAAATGGAATCATCATCAAATGGAATC
	chr16:46396268-46396354	TCGAATGGAATCTTCGAATGCAATTGAATGGAATAGTCAACGGACCCTAATAGAATCATCATCCTATGGAATTAAATGGAATCATCA
	chr16:46397056-46397155	CGAATGTGGTCGAATGGAATCATCATTGAATAGAATCTAATGGAATCATCACATGGGCTCGAATGTAATCATTATCGAATGGAATCATCatcgaatggaa
	chr16:46398850-46398995	tggactccaatggaatcatctaatggaatcgagtggaatcatcgaatggactcgaatggaGTCATCATCCAATGAAATCGGATGGAATCAATGAAGGGACTCGAATGAAATCATGGAATGGACTCTAATGGAATCATCATCAAATG
	chr16:46400053-46400157	CGGAATCGAATGGAATCATTGAATGGAATGGAATGGAATCATCATGGAATGGAAACGAGTGGAATCACTGAATGGACTCGAATGGGATCATCATCAAATGGAATC
	chr16:46400317-46400469	CATCGAATGGAATCGAATGGAAATGTCAACCAATTGAATCAAATAGAATCATCATGGAATTGAATCGAATGGCTCACTGTCGAATCAAATCCAATGGAATCATCATCGTatggaattgaatggaatcattgaatggaattgaatggaatCATC
	chr16:46400576-46400717	gactcgaatggaATCATCATCAAATGAAGTAGAATGCAATCATCAAATGGAATCGAATGGAATCATCATCGAATGGAATCTAATGGAATAATAGAATGAACTCGAATGGAAACATCGAATGGAGTTGAATGGAATCATCATC
	chr16:46401066-46401171	ATGGAATCGAATGAAATCATCGAATGGACACGAAGGGAATCATTATCGAATGGAATTGAATGAAATCATAATCGAATGGAGTCGAATGGAATCATCATCGAATGGA
	chr16:46421913-46422004	CATCGAATGGAATCGAATGGAATCATCATCGAATGGAATCGAATGGAATCATCATCGAATGGAATCGAATGGAATCATCATCAAATGGAATC
