# Supplementary material for: Targeted Sequencing of Human Satellite 2 Repeat Sequences in Plasma cfDNA Reveals Potential Breast Cancer Biomarkers
Source: Diagnostics (Basel). 2024 Mar 13;14(6):609. doi: 10.3390/diagnostics14060609 (PMC10968943; doi:10.3390/diagnostics14060609)
Supplement: Supplementary file 1 [file diagnostics-14-00609-s001.zip › Supplementary Table S2.xlsx]

## Sheet: Combined
	Read Depth												Log2 Copy ratio												Weight
	contig	P2	P3	P5	P6	P7	P8	P9	P10	P11	P12		contig	P2	P3	P5	P6	P7	P8	P9	P10	P11	P12		contig	P2	P3	P5	P6	P7	P8	P9	P10	P11	P12
	chr1:143234645-143234759	211.89	296.98	302.54	123.67	265.78	19.66	351.77	266.56	240.65	176.38		chr1:143234645-143234759	2.63	1.92	2.7	1.35	1.65	-0.41	3.09	1.51	2.68	2.65		chr1:143234645-143234759	0.28	0.3	0.3	0.32	0.3	0.29	0.3	0.3	0.23	0.28
	chr16:46395162-46395250	72.82	250.98	287.06	158.08	173.71	233.58	403.15	602.27	90.1	147.33		chr16:46395162-46395250	1.07	1.16	1.56	0.79	0.98	1.73	1.96	2.22	0.79	0.96		chr16:46395162-46395250	0.56	0.58	0.59	0.61	0.59	0.57	0.58	0.59	0.51	0.56
	chr16:46398850-46398995	99.62	338.37	270.4	223.77	278.65	402.05	412.18	541.19	78.82	123.84		chr16:46398850-46398995	1.24	0.41	1.57	1.13	1.41	1.47	1.62	0.88	1.08	1.41		chr16:46398850-46398995	0.42	0.43	0.43	0.45	0.43	0.42	0.43	0.43	0.37	0.41
	chr10:42087568-42087682	81.96	95.52	79.42	84.32	113.03	12.64	66.22	82.72	92.15	57.28		chr10:42087568-42087682	2.76	1.16	1.32	1.23	1.22	-0.4	1.08	0.21	1.69	1.61		chr10:42087568-42087682	0.42	0.43	0.44	0.45	0.44	0.42	0.43	0.44	0.37	0.41
	chr10:41850696-41850784	1769.59	2850.62	2444.3	1111.14	2440.43	288.77	1441.43	3004.82	1835.01	2036.12		chr10:41850696-41850784	2.13	1	1.68	0.84	1.42	-1.42	0.62	0.9	1.82	1.77		chr10:41850696-41850784	0.65	0.67	0.68	0.7	0.68	0.66	0.67	0.68	0.6	0.65
	chr1:125173758-125173872	486.98	788.37	382.45	186.35	322.51	66.82	372.19	345.76	526.83	452.45		chr1:125173758-125173872	2.11	1.61	1.32	0.23	0.21	-0.41	0.92	-0.15	2.09	2.29		chr1:125173758-125173872	0.84	0.85	0.86	0.88	0.86	0.84	0.85	0.86	0.79	0.83
	chr10:41845503-41845591	11.57	36	59.81	26.02	50.76	4.19	37.88	118.99	74.16	43.99		chr10:41845503-41845591	0.66	0.6	1.21	0.43	1.45	-1.82	0.51	1.6	2.69	1.46		chr10:41845503-41845591	0.34	0.35	0.36	0.38	0.36	0.34	0.35	0.36	0.28	0.33
	chr1:143265528-143265702	154.57	228.87	246.94	225.94	333.7	195.33	232.48	265.74	125.05	249.51		chr1:143265528-143265702	1.59	0.33	0.87	0.56	0.69	1.46	0.8	-0.19	0.04	1.64		chr1:143265528-143265702	0.48	0.49	0.5	0.51	0.5	0.49	0.49	0.5	0.44	0.48
	chr10:42093679-42093822	56.67	26.04	105.32	44.18	68.59	42.35	55.45	67.13	69.38	52.43		chr10:42093679-42093822	1.84	0.35	1.21	0.12	0.77	-0.11	0.7	-0.12	1.37	1.14		chr10:42093679-42093822	0.33	0.35	0.35	0.37	0.35	0.34	0.35	0.35	0.29	0.33
	chr1:143249938-143250076	2638.66	4961.12	2785.64	2754.05	3047.27	917.3	2503.44	2218.08	2326.86	2075.53		chr1:143249938-143250076	1.58	1.82	0.98	0.77	1.01	-0.8	0.09	-0.6	0.92	0.71		chr1:143249938-143250076	0.74	0.75	0.75	0.77	0.75	0.74	0.75	0.75	0.69	0.73
	chr1:143244455-143244541	16.12	70.49	36.4	39.15	42.52	64.67	50.73	53.88	23.74	28.95		chr1:143244455-143244541	0.61	0.76	0.59	0.51	0.5	1.39	0.64	-0.33	0.46	1.29		chr1:143244455-143244541	0.26	0.28	0.28	0.3	0.28	0.27	0.28	0.28	0.2	0.25
	chr10:42089088-42089202	37.5	105.21	60.42	71.84	83.54	18.82	54.31	45.69	19.85	20.55		chr10:42089088-42089202	1.38	1.16	0.66	1.46	1.19	-0.18	0.33	0	0.28	-0.02		chr10:42089088-42089202	0.64	0.65	0.66	0.67	0.66	0.64	0.65	0.66	0.59	0.63
	chr7:62347479-62347576	24.14	70.64	110.9	53.56	98.86	65.77	115.63	161.29	25.28	56.47		chr7:62347479-62347576	0	0.14	1.18	0	1.16	0.78	1.15	1.31	-0.05	0.57		chr7:62347479-62347576	0.85	0.87	0.87	0.89	0.87	0.86	0.87	0.87	0.8	0.84
	chr16:46393493-46393604	5.93	44.06	32.16	15.45	28.77	23.04	53.65	79.33	13.76	20.6		chr16:46393493-46393604	-0.11	-0.33	0.66	0.04	0.9	0.11	1.44	0.62	1.32	1.58		chr16:46393493-46393604	0.37	0.38	0.39	0.4	0.39	0.37	0.38	0.39	0.32	0.36
	chr1:143200125-143200181	131.25	30.12	75.48	118.98	37.45	117.43	91.95	46.93	88.95	101.14		chr1:143200125-143200181	2.6	-1	0.74	0.88	-0.4	1.35	0.57	-1.41	1.26	1.5		chr1:143200125-143200181	0.55	0.56	0.57	0.6	0.57	0.55	0.57	0.57	0.47	0.54
	chr16:46400053-46400157	52.49	188.26	133.03	123.73	121.11	209.71	142.01	186.16	50.59	55.16		chr16:46400053-46400157	0.93	-0.46	0.61	0.94	0.87	0.57	0.74	-0.25	1.1	0.9		chr16:46400053-46400157	0.37	0.38	0.39	0.41	0.39	0.37	0.38	0.39	0.32	0.36
	chr16:34588502-34588580	170.83	410.19	469.6	268.01	476.01	354.35	693.5	1223.04	193.36	250.12		chr16:34588502-34588580	0.4	-0.05	0.45	0.39	0.78	0.88	0.85	1.33	0.39	0.42		chr16:34588502-34588580	0.69	0.7	0.71	0.73	0.71	0.69	0.7	0.71	0.63	0.68
	chr16:46389286-46389443	196.33	336.27	463	326.88	460.31	399.48	434.84	600.38	159.56	213.42		chr16:46389286-46389443	0.74	0.54	1.1	0.41	0.99	0.86	0.56	0.23	-0.15	0.32		chr16:46389286-46389443	0.43	0.44	0.44	0.46	0.44	0.43	0.44	0.44	0.38	0.42
	chr1:143273049-143273129	169.04	336.3	158.89	78.86	146.35	17.65	146.78	175.9	208.1	260.5		chr1:143273049-143273129	1.8	1.34	0.58	-0.29	0.45	-2.39	0.19	-0.32	1.75	2.35		chr1:143273049-143273129	0.26	0.27	0.28	0.3	0.28	0.27	0.28	0.28	0.2	0.25
	chr16:46421913-46422004	40.93	75.49	109.44	84.92	79.09	87.81	90.57	148.19	50.96	50.79		chr16:46421913-46422004	0.86	0.02	1.14	0.26	0.54	0.65	0.42	0.12	0.48	0.43		chr16:46421913-46422004	0.75	0.77	0.77	0.79	0.77	0.76	0.77	0.77	0.69	0.74
	chr10:42099933-42100021	103.88	158.1	251.9	79.6	207.04	54.39	208.64	182.31	138.47	118.18		chr10:42099933-42100021	0.89	-0.28	1.22	0.14	0.69	-0.44	0.83	0.03	1.24	0.52		chr10:42099933-42100021	0.76	0.77	0.78	0.8	0.78	0.76	0.77	0.78	0.7	0.75
	chr10:41847046-41847160	105.03	310.9	154.45	67.86	159.5	36.61	111.82	235.59	114.61	78.83		chr10:41847046-41847160	1.26	1	0.68	-0.2	0.89	-1.04	-0.23	0.32	1.07	0.45		chr10:41847046-41847160	0.8	0.81	0.82	0.84	0.82	0.8	0.81	0.82	0.75	0.79
	chr1:143222128-143222345	98.01	121.72	116.5	129.6	91.89	60.37	161.93	124.8	94.76	102.53		chr1:143222128-143222345	1.51	0.04	0.56	0.54	0.09	-0.41	0.6	-0.8	0.75	0.92		chr1:143222128-143222345	0.83	0.84	0.84	0.85	0.84	0.83	0.84	0.84	0.79	0.82
	chr10:41849013-41849153	82.64	30.21	209.67	64.45	98.81	42.47	220.01	180.61	126.51	92.24		chr10:41849013-41849153	1.32	-0.51	1.14	-0.74	0.23	-1.85	1.62	0.24	1.17	0.89		chr10:41849013-41849153	0.08	0.09	0.1	0.11	0.1	0.09	0.09	0.1	0.04	0.07
	chr16:46401066-46401171	19.88	105.81	40.2	37.05	48.42	99.86	96.55	126.86	30.24	36.26		chr16:46401066-46401171	0.2	0.61	-0.45	-0.28	-0.04	1.43	0.85	0.16	0.1	0.91		chr16:46401066-46401171	0.69	0.7	0.71	0.73	0.71	0.7	0.71	0.71	0.64	0.68
	chr1:125176181-125176323	71.54	74.63	134.95	102.28	61.62	38.92	57.94	115.1	31.38	114.77		chr1:125176181-125176323	0.88	0.7	0.99	0.8	-0.5	-0.45	0.01	0.08	-0.46	1.37		chr1:125176181-125176323	0.13	0.14	0.15	0.16	0.15	0.13	0.14	0.15	0.08	0.12
	chr16:46389723-46389924	43.46	298.16	155.5	107.54	130.9	199.71	116.96	223.99	44.24	59		chr16:46389723-46389924	0.22	1.13	0.84	0.06	0.4	1.11	-0.07	-0.16	-0.55	0.41		chr16:46389723-46389924	0.7	0.71	0.71	0.72	0.71	0.7	0.71	0.71	0.66	0.69
	chr10:42085498-42085641	102.16	56.22	250.6	122.41	58.42	148.6	82.72	194.29	79.86	90.24		chr10:42085498-42085641	1.22	-1.08	1.46	0.51	-0.71	1.01	-0.47	0.08	0.29	0.84		chr10:42085498-42085641	0.48	0.49	0.5	0.51	0.5	0.48	0.49	0.5	0.43	0.47
	chr1:143196531-143196644	548.77	780.77	519.78	291.39	498.67	86.42	180.96	595.05	104.26	307.75		chr1:143196531-143196644	2.22	1.22	0.59	0.48	0.66	-1.33	-0.73	0.21	-0.86	0.25		chr1:143196531-143196644	0.6	0.62	0.62	0.64	0.62	0.61	0.62	0.62	0.55	0.6
	chr1:143189846-143189995	85.64	173.26	108.12	143.28	100.21	47.35	106.32	65.61	112.3	82.58		chr1:143189846-143189995	1.26	0.58	0.1	0.6	0.14	-0.62	-0.01	-1.03	1.06	0.17		chr1:143189846-143189995	0.55	0.56	0.57	0.59	0.57	0.56	0.57	0.57	0.51	0.55
	chr1:143251970-143252119	85.52	55.64	65.42	128.84	72.32	158.29	153.08	106.61	86.44	66.47		chr1:143251970-143252119	1.02	-0.37	-0.51	0.74	0	1.06	0.45	-0.85	0.56	0.14		chr1:143251970-143252119	0.78	0.79	0.79	0.81	0.79	0.78	0.79	0.79	0.73	0.77
	chr1:143261718-143261861	194.24	109.12	201.43	158.82	290.54	205.79	121.61	209.99	104.61	148.25		chr1:143261718-143261861	1.16	-0.23	-0.03	0.75	0.91	1.1	-0.48	-1.13	-0.25	0.32		chr1:143261718-143261861	0.57	0.59	0.59	0.61	0.59	0.58	0.59	0.59	0.53	0.57
	chr1:143256674-143256833	452.37	158.22	270.94	365.82	497.64	500.21	179.13	192.61	183.04	465.18		chr1:143256674-143256833	1.97	-1.05	-0.33	0.84	0.69	1.23	-0.72	-1.39	-0.02	0.87		chr1:143256674-143256833	0.57	0.58	0.58	0.6	0.59	0.57	0.58	0.58	0.53	0.56
	chr16:46388522-46388672	162.96	376.51	350.28	228.47	411.05	340.44	494.02	790.46	223.43	243.24		chr16:46388522-46388672	0.19	0.69	0.38	-0.22	-0.16	0.7	0.09	0.9	-0.5	-0.24		chr16:46388522-46388672	0.83	0.84	0.84	0.86	0.84	0.83	0.84	0.84	0.78	0.82
	chr1:125166333-125166447	122.6	139.46	103.54	63.15	130.73	31.04	91.88	82.98	74.47	71.66		chr1:125166333-125166447	1.61	0.11	0.46	0.04	0.53	-1.15	-0.1	-0.73	0.66	0.36		chr1:125166333-125166447	0.27	0.28	0.29	0.3	0.29	0.27	0.28	0.29	0.22	0.26
	chr16:34595449-34595564	27.52	94.13	79.11	43.79	80.88	97.23	89.95	129.34	22.65	35.13		chr16:34595449-34595564	0.31	0.37	0.7	-0.67	0.6	0.83	0.43	-0.05	-0.66	-0.08		chr16:34595449-34595564	0.76	0.78	0.78	0.8	0.78	0.77	0.78	0.78	0.71	0.76
	chr1:125174275-125174340	1062.12	5072.78	2154.94	2406.46	2335.49	992	1635.23	1976.82	1169.26	709.97		chr1:125174275-125174340	0.67	1.14	0.26	0.45	0.1	0.03	-0.11	-1.02	0.21	-0.24		chr1:125174275-125174340	0.06	0.07	0.08	0.1	0.08	0.06	0.07	0.08	0	0.05
	chr1:143248162-143248276	390.96	743.21	687.74	609.17	651.69	809.03	938.4	1044.56	412.37	561.11		chr1:143248162-143248276	-0.09	-0.41	0.17	0.52	-0.12	0.76	0.47	-0.2	-0.22	0.4		chr1:143248162-143248276	0.25	0.27	0.27	0.29	0.27	0.26	0.27	0.27	0.2	0.25
	chr10:41851772-41851920	102.26	129.55	195.12	58.48	117.47	155.88	94.32	177.82	17.68	50.05		chr10:41851772-41851920	0.72	0.82	1.01	-0.46	0.3	0.78	0.45	0.01	-1.86	-0.51		chr10:41851772-41851920	0.29	0.3	0.3	0.32	0.3	0.29	0.3	0.3	0.24	0.28
	chr1:143207139-143207279	37.96	57.19	75.89	120.47	35.54	43.86	151.36	43.25	51.09	50.17		chr1:143207139-143207279	0.85	0.05	0.29	0.9	-1.06	0.53	0.79	-1.23	-0.38	0.25		chr1:143207139-143207279	0.42	0.43	0.43	0.45	0.43	0.42	0.43	0.43	0.37	0.41
	chr1:143254188-143254326	47.93	44.44	74.38	92.66	70.79	80.96	241.41	137.54	53.85	68.06		chr1:143254188-143254326	0.08	-0.54	-0.15	0.2	0.02	0.05	1.12	-0.17	-0.08	0.18		chr1:143254188-143254326	0.9	0.91	0.92	0.93	0.92	0.91	0.91	0.92	0.86	0.89
	chr7:61032174-61032317	55.08	122.05	138.94	71.53	73.76	109.56	118.27	126.48	80.47	59.46		chr7:61032174-61032317	0.53	-0.09	0.2	0.12	-0.63	0.22	-0.04	-0.29	0.56	0.02		chr7:61032174-61032317	0.93	0.94	0.94	0.96	0.94	0.93	0.94	0.94	0.88	0.92
	chr1:143236516-143236646	143.62	396.15	167.85	254.34	196.87	239.28	274.15	164.99	137.05	128.35		chr1:143236516-143236646	0.24	0.51	-0.38	0.26	-0.42	1.06	0.36	-1.33	0.04	0.16		chr1:143236516-143236646	0.4	0.41	0.42	0.43	0.42	0.41	0.41	0.42	0.35	0.39
	chr2:89792050-89792108	92.43	209.47	226.76	138.86	233.53	159.43	242.79	504.26	182.69	170.55		chr2:89792050-89792108	-0.19	-0.16	0	-0.14	0	-0.15	0.29	0.49	0.4	-0.06		chr2:89792050-89792108	0.83	0.85	0.86	0.88	0.86	0.84	0.85	0.86	0.76	0.82
	chr1:143202658-143202904	262.7	363.26	375.48	1301.28	431.7	979.86	453.28	336.65	227.84	333.13		chr1:143202658-143202904	0.26	-1.09	-0.14	1.85	-0.2	1.22	-0.25	-1.37	-0.31	0.04		chr1:143202658-143202904	0.4	0.41	0.41	0.42	0.41	0.4	0.41	0.41	0.37	0.39
	chr10:42085667-42085755	45.53	226.23	144.41	64.3	101.04	45.6	88.14	100.7	45.61	56.61		chr10:42085667-42085755	0.08	1.3	0.6	-0.4	0.42	-0.5	-0.1	-0.91	-0.39	-0.12		chr10:42085667-42085755	0.51	0.52	0.53	0.55	0.53	0.51	0.52	0.53	0.45	0.5
	chr16:46390755-46390925	1104.99	1670.22	2642.77	2166.39	3404.05	2106.68	2861.88	4243.05	867.17	1468.66		chr16:46390755-46390925	0.05	-0.4	0.2	0.64	0.52	0.23	0.08	0.22	-1.35	-0.3		chr16:46390755-46390925	0.74	0.75	0.76	0.77	0.76	0.75	0.75	0.76	0.7	0.74
	chr1:143191601-143191713	69.27	174.55	99.8	111.37	115.42	136.41	114.15	135.79	42.47	86.26		chr1:143191601-143191713	-0.01	0.08	-0.04	0.54	-0.04	0.77	-0.29	-0.58	-0.92	0.28		chr1:143191601-143191713	0.89	0.9	0.9	0.92	0.91	0.89	0.9	0.9	0.84	0.88
	chr1:143261887-143262001	119.01	289.31	203.05	85.03	181.25	54.12	60.07	189.38	24.4	9.43		chr1:143261887-143262001	0.97	1.06	1.29	0.02	0.27	-0.04	-0.29	-0.13	-1.45	-1.94		chr1:143261887-143262001	0.76	0.77	0.77	0.79	0.78	0.76	0.77	0.77	0.71	0.75
	chr7:62298687-62298773	42.83	72.35	112.66	55.44	94.63	68.4	95.78	210.35	63.52	72.71		chr7:62298687-62298773	-0.52	0.07	0.24	-0.52	0.01	-0.39	0.49	0.27	0	0.04		chr7:62298687-62298773	0.37	0.38	0.39	0.41	0.39	0.37	0.38	0.39	0.31	0.36
	chr1:143227857-143227944	104.18	223.46	138.64	155.61	127.29	64.83	109.71	82.46	98.47	87.1		chr1:143227857-143227944	0.94	0.54	-0.2	0.69	-0.19	-0.63	-0.34	-1.53	0.17	-0.46		chr1:143227857-143227944	0.8	0.81	0.82	0.84	0.82	0.8	0.81	0.82	0.74	0.79
	chr16:34574216-34574327	681.96	1214.41	1599.11	1115.83	2055.52	1208.49	1990.23	2634.55	453.8	954.51		chr16:34574216-34574327	0.03	0	0.35	-0.16	0.06	0.24	-0.05	0.32	-1.7	-0.49		chr16:34574216-34574327	0.61	0.62	0.63	0.64	0.63	0.61	0.62	0.63	0.56	0.6
	chr1:125176022-125176155	65.24	172.73	145.9	175.53	110.9	114.58	108.11	124.69	55.16	76.14		chr1:125176022-125176155	0.61	-0.33	0.1	0.39	-0.26	-0.08	-0.67	-1.39	-0.27	0.34		chr1:125176022-125176155	0.66	0.67	0.67	0.69	0.67	0.66	0.67	0.67	0.61	0.65
	chr10:41848405-41848519	62.42	70.08	121.47	61.32	79.23	17.96	55.25	107.62	50.48	26.68		chr10:41848405-41848519	0.76	-0.6	0.88	0.2	0.24	-1.52	-0.7	-0.26	-0.04	-0.64		chr10:41848405-41848519	0.6	0.61	0.61	0.63	0.62	0.6	0.61	0.61	0.55	0.59
	chr10:42095504-42095760	50.3	71.93	85.73	62.48	76.36	51.32	88.33	75.65	36.04	41.19		chr10:42095504-42095760	0.5	-0.7	-0.11	-0.05	0	-0.04	-0.28	-0.58	-0.17	-0.32		chr10:42095504-42095760	0.94	0.95	0.96	0.97	0.96	0.95	0.95	0.96	0.91	0.94
	chr1:143264990-143265055	312.11	188.25	243.26	616.02	557.68	741.29	373.08	259.34	356.85	489.26		chr1:143264990-143265055	0.35	-0.83	-0.83	0.69	-0.24	1.24	-0.84	-1.25	-0.34	0.25		chr1:143264990-143265055	0.66	0.68	0.69	0.71	0.69	0.67	0.68	0.69	0.59	0.65
	chr1:143241702-143241852	54.26	123.95	68.91	118.16	92.65	80.75	30.53	43.63	39.74	36.23		chr1:143241702-143241852	0.99	0.27	-0.26	0.46	0.32	0.26	-1.42	-1.94	-0.15	-0.33		chr1:143241702-143241852	0.25	0.26	0.27	0.28	0.27	0.25	0.26	0.27	0.21	0.24
	chr1:143266139-143266210	46.41	133.16	167.93	54.27	122.52	40.31	54.8	75.75	49.23	45.3		chr1:143266139-143266210	0.21	0.08	0.8	-0.46	0.47	-0.62	-0.86	-1.22	-0.25	-0.08		chr1:143266139-143266210	0.41	0.43	0.44	0.46	0.44	0.42	0.43	0.44	0.35	0.4
	chr10:41854581-41854724	174.9	135.89	272.27	198.64	184.7	246.01	174.6	221.71	120.94	139.19		chr10:41854581-41854724	0.35	-0.08	-0.22	0.12	-0.21	0.02	-0.13	-1.25	-0.31	-0.47		chr10:41854581-41854724	0.64	0.65	0.66	0.67	0.66	0.65	0.66	0.66	0.6	0.64
	chr16:46396268-46396354	11.36	25.2	13.77	26.35	28.07	23.16	34.36	24.2	2	6.72		chr16:46396268-46396354	0.14	0.23	-0.69	0.63	0.41	0.57	0.35	-0.5	-2.57	-0.85		chr16:46396268-46396354	0.49	0.51	0.52	0.54	0.52	0.5	0.51	0.52	0.44	0.49
	chr1:143247070-143247213	254.15	284.14	249.27	614.18	401.1	567.34	345.2	279.92	287.9	202.7		chr1:143247070-143247213	0.63	-0.49	-0.8	0.49	0.02	0.04	-0.95	-1.37	-0.05	-0.19		chr1:143247070-143247213	0.93	0.94	0.94	0.96	0.94	0.93	0.94	0.94	0.88	0.92
	chr1:143267258-143267479	604.94	207.45	484.91	1036.3	478.63	756.79	590.05	291.71	643.59	590.4		chr1:143267258-143267479	0.88	-1.27	-0.41	0.86	-1.04	0.7	-0.75	-1.65	-0.07	-0.06		chr1:143267258-143267479	0.56	0.57	0.57	0.59	0.57	0.56	0.57	0.57	0.52	0.56
	chr1:143240368-143240508	253.24	811.82	325.69	510.41	387.5	214.97	366.23	219.91	243.98	243.94		chr1:143240368-143240508	-0.08	1.28	-0.41	0.32	-0.51	-0.29	-0.53	-1.46	-0.64	-0.51		chr1:143240368-143240508	0.76	0.77	0.78	0.8	0.78	0.77	0.78	0.78	0.72	0.76
	chr1:143195131-143195310	240.1	944.22	558.56	951.91	632.45	604.56	680.86	525.69	343.38	253.08		chr1:143195131-143195310	-0.74	0	-0.07	0.75	-0.1	0	-0.36	-1.14	-0.63	-0.68		chr1:143195131-143195310	0.16	0.17	0.17	0.19	0.18	0.16	0.17	0.17	0.12	0.15
	chr1:143244781-143244895	100.39	195.22	114.13	39.54	164.18	24.21	105.09	89.54	94.33	77.87		chr1:143244781-143244895	0.99	0.02	-0.09	-1.24	0.53	-2.19	-0.39	-1.55	0.35	0.37		chr1:143244781-143244895	0.84	0.85	0.86	0.88	0.86	0.85	0.86	0.86	0.79	0.83
	chr1:143244921-143245064	161.07	75.62	187.81	201.58	182.46	509.52	110.72	172.1	86.64	106.89		chr1:143244921-143245064	0.03	-0.47	-0.4	-0.04	-0.4	1.13	-0.68	-1.18	-0.93	-0.4		chr1:143244921-143245064	0.32	0.33	0.34	0.35	0.34	0.32	0.33	0.34	0.27	0.31
	chr10:42091316-42091560	142.13	163.3	243.15	130.74	139.88	206	89.19	152.97	93.36	178.86		chr10:42091316-42091560	0.08	-0.04	0.16	-0.65	-0.99	0.64	-1.1	-0.84	-0.74	0.04		chr10:42091316-42091560	0.81	0.82	0.83	0.84	0.83	0.82	0.82	0.83	0.78	0.81
	chr1:143223616-143223702	52.59	74.07	47.57	52.88	37.55	142.86	27.48	41.5	24.26	43.87		chr1:143223616-143223702	0.79	-0.22	-0.73	-0.06	-0.8	1.66	-1.74	-1.87	-0.51	0		chr1:143223616-143223702	0.48	0.49	0.5	0.52	0.5	0.48	0.49	0.5	0.42	0.47
	chr1:143209628-143209771	416.48	146.08	545.34	241.21	400.19	206.1	355.66	422.04	296.1	306.33		chr1:143209628-143209771	0.38	-1.07	0.16	-0.8	-0.29	-1.2	0.12	-1.12	0.1	0		chr1:143209628-143209771	0.07	0.08	0.08	0.1	0.08	0.07	0.08	0.08	0.02	0.06
	chr16:46400576-46400717	54.28	242.1	144.25	105.29	206.18	311.23	248.94	337.9	31.88	78.65		chr16:46400576-46400717	-0.67	-0.04	-0.74	-0.57	-0.19	1	0.15	-0.19	-2.15	-0.38		chr16:46400576-46400717	0.71	0.73	0.73	0.75	0.73	0.72	0.73	0.73	0.67	0.71
	chr1:143196919-143197012	25.05	35.69	88.52	52.86	53.08	44.71	66.42	75.94	26.42	30.18		chr1:143196919-143197012	-0.69	-1.54	0.52	-0.28	-0.67	0.62	0.28	-0.41	-1.32	-0.31		chr1:143196919-143197012	0.79	0.8	0.81	0.83	0.81	0.8	0.81	0.81	0.73	0.78
	chr16:46395747-46395869	15.88	55.02	36.34	25.84	24.35	67.41	46.15	45.84	4.13	12.1		chr16:46395747-46395869	0	0.37	-0.14	-0.43	-0.82	1.44	-0.25	-0.4	-2.55	-1.03		chr16:46395747-46395869	0.44	0.45	0.46	0.48	0.46	0.44	0.45	0.46	0.39	0.43
	chr1:143266450-143266564	53.89	70.03	73.15	85.69	73.42	102.91	140.11	86.36	41.96	58.78		chr1:143266450-143266564	-0.19	-1.05	-0.3	-0.02	-0.5	0.15	0.07	-1.04	-0.96	-0.08		chr1:143266450-143266564	0.88	0.89	0.9	0.91	0.9	0.88	0.89	0.9	0.83	0.87
	chr16:46389924-46390126	54.42	237.67	174.25	155.23	143.84	243.28	160.85	240.11	37.11	77.87		chr16:46389924-46390126	-0.37	-0.4	-0.38	0.38	-0.62	0.66	-0.62	-0.4	-1.76	-0.42		chr16:46389924-46390126	0.59	0.6	0.6	0.62	0.6	0.59	0.6	0.6	0.55	0.58
	chr1:143260529-143260643	35.89	132.72	28.68	52.08	150.35	12.78	35.95	52.36	55.79	9.3		chr1:143260529-143260643	0.21	0.11	-1.37	0.28	0.96	-1.2	-0.6	-1.4	0.71	-1.65		chr1:143260529-143260643	0.64	0.65	0.66	0.68	0.66	0.64	0.65	0.66	0.59	0.63
	chr16:46400317-46400469	40.04	137.3	96.64	84.68	87.78	166.02	139.41	206.78	15.96	45.72		chr16:46400317-46400469	-0.37	-0.13	-0.58	-0.26	-0.68	0.83	0.03	-0.16	-2.33	-0.43		chr16:46400317-46400469	0.77	0.78	0.78	0.8	0.78	0.77	0.78	0.78	0.72	0.76
	chr1:125170092-125170201	25.11	63.17	43	45.5	43.88	66.84	38.28	27.15	13.22	18.58		chr1:125170092-125170201	0.43	-0.46	-0.47	0.27	-0.28	0.5	-0.58	-1.85	-1.13	-0.51		chr1:125170092-125170201	0.54	0.56	0.56	0.58	0.56	0.55	0.56	0.56	0.49	0.53
	chr16:46387831-46387965	293.9	540.24	826.79	571.4	919.27	769.48	1088.63	1547.71	249.54	435.22		chr16:46387831-46387965	-0.45	-1.22	-0.22	-0.38	0.03	-0.19	0	-0.33	-1.23	-0.13		chr16:46387831-46387965	0.83	0.84	0.84	0.86	0.85	0.83	0.84	0.84	0.78	0.82
	chr1:125175022-125175112	76.86	133.19	89.26	128.42	90.38	40.97	149.32	60.62	116.48	89.64		chr1:125175022-125175112	0.28	0.01	-0.57	0.12	-1.05	-1.24	0.09	-1.72	0.03	-0.5		chr1:125175022-125175112	0.69	0.7	0.71	0.73	0.71	0.69	0.71	0.71	0.63	0.68
	chr1:143192379-143192608	372.95	187.42	334.6	747	356.58	781.82	337.04	234.04	396.97	342.91		chr1:143192379-143192608	0.31	-1.74	-0.95	0.93	-0.73	0.94	-0.74	-2.04	0	-0.57		chr1:143192379-143192608	0.55	0.56	0.56	0.58	0.57	0.55	0.56	0.56	0.52	0.55
	chr10:42097372-42097590	59.57	31.95	105.68	28.65	62.07	46.83	58.98	59.26	34.77	40.32		chr10:42097372-42097590	0.47	-0.94	0.05	-0.71	-0.31	0.52	-0.51	-1.94	-0.82	-0.54		chr10:42097372-42097590	0.82	0.83	0.83	0.85	0.83	0.82	0.83	0.83	0.78	0.82
	chr1:125168815-125168958	51.04	28.91	91.1	21.8	69.55	39.86	21.69	31.27	33.05	19.29		chr1:125168815-125168958	1.07	-0.12	0.39	-1.51	0.17	-0.82	-1.27	-1.84	-0.31	-0.92		chr1:125168815-125168958	0.26	0.27	0.28	0.3	0.28	0.27	0.28	0.28	0.22	0.26
	chr1:143222643-143222774	88.12	131.4	75.47	150.09	65.37	117.35	212.47	101.51	68.71	68.5		chr1:143222643-143222774	0.29	-0.78	-1.2	0.17	-1.29	-0.27	0.25	-1.79	-0.62	-0.33		chr1:143222643-143222774	0.57	0.58	0.59	0.61	0.59	0.58	0.59	0.59	0.53	0.57
	chr16:46394453-46394525	1.56	29.62	20.85	19.11	16.44	39.32	38.24	51.03	10	12.67		chr16:46394453-46394525	-2.88	-0.3	-0.48	-0.66	-0.68	0.87	0.12	-0.24	-0.88	-0.58		chr16:46394453-46394525	0.23	0.24	0.25	0.27	0.25	0.23	0.24	0.25	0.16	0.22
	chr16:46394749-46394886	62.07	357.1	248.8	176.69	281.67	440.96	280.77	433.2	46.58	63.2		chr16:46394749-46394886	-1.15	-0.27	-0.41	-0.53	-0.13	0.71	-0.41	-0.63	-2.11	-1.37		chr16:46394749-46394886	0.66	0.67	0.67	0.69	0.68	0.66	0.67	0.68	0.61	0.65
	chr1:125166914-125167051	238.39	507.39	543.08	476.17	423.12	817.28	651.62	474.52	248.2	249.38		chr1:125166914-125167051	-0.81	0.59	-0.33	-1.16	-0.59	-0.9	-0.38	-1.12	-1.09	-0.58		chr1:125166914-125167051	0.2	0.21	0.21	0.23	0.21	0.2	0.21	0.21	0.15	0.19
	chr16:34573977-34574077	8.59	49.96	44.05	21.64	29.97	50.97	49.59	83.87	8.04	14.03		chr16:34573977-34574077	-1.58	-0.28	-0.11	-0.48	-0.82	0.8	-0.62	-0.23	-2.49	-1.02		chr16:34573977-34574077	0.31	0.32	0.33	0.35	0.33	0.31	0.32	0.33	0.26	0.3
	chr16:46386765-46386868	6.78	106.9	36.76	28.71	45.99	63.3	33.73	54.95	5	5.98		chr16:46386765-46386868	-1.57	0.51	-0.49	-0.19	-0.13	0.63	-0.56	-0.63	-2.45	-2.31		chr16:46386765-46386868	0.26	0.28	0.28	0.3	0.28	0.27	0.28	0.28	0.21	0.26
	chr1:143239360-143239536	627.52	1358.64	645.37	1538.43	797.91	1264.13	967.56	367.49	789.43	516.16		chr1:143239360-143239536	-0.04	-0.7	-1.4	0.45	-0.75	-0.25	-0.94	-2.67	-0.25	-0.88		chr1:143239360-143239536	0.45	0.46	0.47	0.48	0.47	0.46	0.46	0.47	0.41	0.45
	chr16:46397056-46397155	6.24	30.58	21.48	8.65	10.16	45.42	16.78	25.45	4.52	14.72		chr16:46397056-46397155	-0.46	0.13	-0.56	-2.04	-1.16	1.44	-0.9	-1.06	-2.53	-0.54		chr16:46397056-46397155	0.22	0.24	0.24	0.26	0.25	0.23	0.24	0.24	0.17	0.22
	chr16:34591868-34591971	19.39	70.44	34.72	23.43	35.59	68.4	48.87	101.92	18.53	22.98		chr16:34591868-34591971	-1.04	-0.9	-1.2	-1.31	-1.21	1.12	-0.53	-0.54	-1.7	-0.49		chr16:34591868-34591971	0.51	0.53	0.53	0.55	0.53	0.52	0.53	0.53	0.46	0.51
	chr16:46390975-46391112	382.42	708.27	850.87	519.79	1058.27	689.6	1175.98	1706.52	304.86	459.16		chr16:46390975-46391112	-0.55	-0.94	-0.8	-1.52	-0.34	-1.44	-0.95	-0.53	-1.74	-0.78		chr16:46390975-46391112	0.3	0.32	0.32	0.34	0.32	0.31	0.32	0.32	0.26	0.3
	chr16:46388855-46388979	25.8	229.16	65.18	43.26	45.76	128.55	38.47	94.47	6.9	20.19		chr16:46388855-46388979	-0.8	0.44	-0.47	-0.76	-1.23	0.49	-1.53	-1.01	-3.03	-1.72		chr16:46388855-46388979	0.92	0.93	0.94	0.95	0.94	0.92	0.93	0.94	0.87	0.91
	chr16:34594210-34594279	11.65	24.99	32.35	30.78	25.23	33.12	18.3	26.65	8	22.55		chr16:34594210-34594279	-1.31	-0.52	-1.36	0.18	-0.89	0.26	-1.44	-2.36	-2.29	-0.6		chr16:34594210-34594279	0.35	0.36	0.37	0.39	0.37	0.35	0.36	0.37	0.28	0.34
	chr1:143256460-143256641	27.05	62.17	30.02	87.17	39.27	55.73	14.57	15.07	6.41	13.78		chr1:143256460-143256641	-0.47	-0.16	-1.22	0.54	-0.83	0.98	-2.48	-3.16	-3.26	-1.5		chr1:143256460-143256641	0.39	0.4	0.4	0.41	0.4	0.39	0.4	0.4	0.35	0.38
	chr1:143206616-143206759	1125.09	408.61	1061.18	1341.48	742.66	1789.61	1595.58	784.63	1260.83	1087.5		chr1:143206616-143206759	-0.18	-2.49	-0.76	-1.44	-2.07	-1.07	-0.88	-2.17	-0.86	-0.52		chr1:143206616-143206759	0.55	0.56	0.57	0.58	0.57	0.56	0.56	0.57	0.51	0.54
	chr16:46390193-46390340	6.42	71.9	24.16	20.85	20.9	74.36	18.18	50.76	7.52	8.86		chr16:46390193-46390340	-1.97	-0.38	-1.42	-0.97	-1.59	0.54	-1.77	-1.06	-2.18	-2.06		chr16:46390193-46390340	0.62	0.63	0.64	0.65	0.64	0.63	0.63	0.64	0.58	0.62
	chr1:143235834-143235977	81.55	91.92	137.15	308.37	154.79	329.04	119.81	101.49	85.99	78.49		chr1:143235834-143235977	-1.17	-1.75	-0.82	-0.66	-1.43	-0.62	-1.72	-2.23	-1.95	-1.42		chr1:143235834-143235977	0.76	0.78	0.78	0.8	0.78	0.77	0.78	0.78	0.72	0.76
	chr10:42099756-42099907	222.99	487.12	500.57	475.64	467.86	759.71	677.56	536.07	268.56	258.82		chr10:42099756-42099907	-1.49	-1.21	-0.81	-1.9	-1.7	-1.28	-1.09	-1.69	-2.06	-1.56		chr10:42099756-42099907	0.16	0.17	0.18	0.19	0.18	0.17	0.18	0.18	0.12	0.16
	chr16:46386401-46386551	11.39	60.69	21.86	10.77	23.75	42.03	34.49	34.19	4.11	9.13		chr16:46386401-46386551	-1.55	0.56	-2.12	-1.68	-1.18	0.4	-0.94	-2.23	-3.77	-2.45		chr16:46386401-46386551	0.22	0.24	0.24	0.26	0.24	0.23	0.24	0.24	0.18	0.22
	chr16:34591728-34591842	36.07	381.55	74.56	71.39	68.2	24.26	61.08	117.62	30.51	59.28		chr16:34591728-34591842	-1.5	0.84	-1.56	-1.06	-1.73	-2.82	-2.09	-1.57	-2.79	-1.54		chr16:34591728-34591842	0.86	0.87	0.88	0.9	0.88	0.86	0.87	0.88	0.81	0.85
