# Supplementary material for: Targeted Sequencing of Human Satellite 2 Repeat Sequences in Plasma cfDNA Reveals Potential Breast Cancer Biomarkers
Source: Diagnostics (Basel). 2024 Mar 13;14(6):609. doi: 10.3390/diagnostics14060609 (PMC10968943; doi:10.3390/diagnostics14060609)
Supplement: Supplementary file 1 [file diagnostics-14-00609-s001.zip › Supplementary Table S3.xlsx]

## Sheet: Contig gains sorted
	Genomic location	P2	P3	P5	P6	P7	P8	P9	P10	P11	P12	Total Gains	Total Losses		Pearsons'r (log 2 copy ratio vs log2 read depth)
	chr16:46395162-46395250	gain	gain	gain	gain	gain	gain	gain	gain	gain	gain	10	0		0.21396
	chr16:46398850-46398995	gain	gain	gain	gain	gain	gain	gain	gain	gain	gain	10	0		0.710799
	chr16:46421913-46422004	gain	gain	gain	gain	gain	gain	gain	gain	gain	gain	10	0		0.613372
	chr1:143234645-143234759	gain	gain	gain	gain	gain	loss	gain	gain	gain	gain	9	1		0.6548
	chr10:42087568-42087682	gain	gain	gain	gain	gain	loss	gain	gain	gain	gain	9	1		0.470529
	chr10:41850696-41850784	gain	gain	gain	gain	gain	loss	gain	gain	gain	gain	9	1		0.744972
	chr10:41845503-41845591	gain	gain	gain	gain	gain	loss	gain	gain	gain	gain	9	1		0.736732
	chr1:143265528-143265702	gain	gain	gain	gain	gain	gain	gain	loss	gain	gain	9	1		-0.193126
	chr1:143244455-143244541	gain	gain	gain	gain	gain	gain	gain	loss	gain	gain	9	1		0.48792
	chr16:34588502-34588580	gain	loss	gain	gain	gain	gain	gain	gain	gain	gain	9	1		0.766228
	chr16:46389286-46389443	gain	gain	gain	gain	gain	gain	gain	gain	loss	gain	9	1		0.708282
	chr1:125173758-125173872	gain	gain	gain	gain	gain	loss	gain	loss	gain	gain	8	2		0.398048
	chr10:42093679-42093822	gain	gain	gain	gain	gain	loss	gain	loss	gain	gain	8	2		0.766434
	chr1:143249938-143250076	gain	gain	gain	gain	gain	loss	gain	loss	gain	gain	8	2		0.604722
	chr16:46393493-46393604	loss	loss	gain	gain	gain	gain	gain	gain	gain	gain	8	2		0.852394
	chr16:46400053-46400157	gain	loss	gain	gain	gain	gain	gain	loss	gain	gain	8	2		0.884351
	chr10:42099933-42100021	gain	loss	gain	gain	gain	loss	gain	gain	gain	gain	8	2		0.151081
	chr1:143222128-143222345	gain	gain	gain	gain	gain	loss	gain	loss	gain	gain	8	2		0.743831
	chr10:42089088-42089202	gain	gain	gain	gain	gain	loss	gain	0	gain	loss	7	2		0.931319
	chr7:62347479-62347576	0	gain	gain	0	gain	gain	gain	gain	loss	gain	7	1		0.703242
	chr1:143200125-143200181	gain	loss	gain	gain	loss	gain	gain	loss	gain	gain	7	3		0.602757
	chr1:143273049-143273129	gain	gain	gain	loss	gain	loss	gain	loss	gain	gain	7	3		0.552758
	chr10:41847046-41847160	gain	gain	gain	loss	gain	loss	loss	gain	gain	gain	7	3		0.473608
	chr10:41849013-41849153	gain	loss	gain	loss	gain	loss	gain	gain	gain	gain	7	3		0.599778
	chr16:46401066-46401171	gain	gain	loss	loss	loss	gain	gain	gain	gain	gain	7	3		0.842626
	chr1:125176181-125176323	gain	gain	gain	gain	loss	loss	gain	gain	loss	gain	7	3		0.717417
	chr16:46389723-46389924	gain	gain	gain	gain	gain	gain	loss	loss	loss	gain	7	3		0.422775
	chr10:42085498-42085641	gain	loss	gain	gain	loss	gain	loss	gain	gain	gain	7	3		0.718218
	chr1:143196531-143196644	gain	gain	gain	gain	gain	loss	loss	gain	loss	gain	7	3		0.811611
	chr1:143189846-143189995	gain	gain	gain	gain	gain	loss	loss	loss	gain	gain	7	3		0.608903
	chr1:125166333-125166447	gain	gain	gain	gain	gain	loss	loss	loss	gain	gain	7	3		0.21509
	chr1:125174275-125174340	gain	gain	gain	gain	gain	gain	loss	loss	gain	loss	7	3		0.52053
	chr10:41851772-41851920	gain	gain	gain	loss	gain	gain	gain	gain	loss	loss	7	3		0.904201
	chr1:143207139-143207279	gain	gain	gain	gain	loss	gain	gain	loss	loss	gain	7	3		0.875387
	chr1:143236516-143236646	gain	gain	loss	gain	loss	gain	gain	loss	gain	gain	7	3		0.901166
	chr16:46390755-46390925	gain	loss	gain	gain	gain	gain	gain	gain	loss	loss	7	3		0.453496
	chr1:143251970-143252119	gain	loss	loss	gain	0	gain	gain	loss	gain	gain	6	3		0.0254107
	chr16:46388522-46388672	gain	gain	gain	loss	loss	gain	gain	gain	loss	loss	6	4		0.351781
	chr16:34595449-34595564	gain	gain	gain	loss	gain	gain	gain	loss	loss	loss	6	4		0.789093
	chr1:143254188-143254326	gain	loss	loss	gain	gain	gain	gain	loss	loss	gain	6	4		0.745652
	chr7:61032174-61032317	gain	loss	gain	gain	loss	gain	loss	loss	gain	gain	6	4		0.418764
	chr7:62298687-62298773	loss	gain	gain	loss	gain	loss	gain	gain	0	gain	6	3		0.717771
	chr16:46396268-46396354	gain	gain	loss	gain	gain	gain	gain	loss	loss	loss	6	4		-0.0632237
	chr1:143261718-143261861	gain	loss	loss	gain	gain	gain	loss	loss	loss	gain	5	5		0.720712
	chr1:143256674-143256833	gain	loss	loss	gain	gain	gain	loss	loss	loss	gain	5	5		0.746254
	chr1:143248162-143248276	loss	loss	gain	gain	loss	gain	gain	loss	loss	gain	5	5		0.748377
	chr1:143261887-143262001	gain	gain	gain	gain	gain	loss	loss	loss	loss	loss	5	5		0.873301
	chr16:34574216-34574327	gain	0	gain	loss	gain	gain	loss	gain	loss	loss	5	4		0.738593
	chr1:143241702-143241852	gain	gain	loss	gain	gain	gain	loss	loss	loss	loss	5	5		0.732284
	chr1:143244781-143244895	gain	gain	loss	loss	gain	loss	loss	loss	gain	gain	5	5		0.76934
	chr1:143260529-143260643	gain	gain	loss	gain	gain	loss	loss	loss	gain	loss	5	5		0.564588
	chr1:125175022-125175112	gain	gain	loss	gain	loss	loss	gain	loss	gain	loss	5	5		0.944837
	chr1:143202658-143202904	gain	loss	loss	gain	loss	gain	loss	loss	loss	gain	4	6		-0.0461358
	chr10:42085667-42085755	gain	gain	gain	loss	gain	loss	loss	loss	loss	loss	4	6		0.558746
	chr1:143191601-143191713	loss	gain	loss	gain	loss	gain	loss	loss	loss	gain	4	6		0.831268
	chr1:143227857-143227944	gain	gain	loss	gain	loss	loss	loss	loss	gain	loss	4	6		-0.226552
	chr1:125176022-125176155	gain	loss	gain	gain	loss	loss	loss	loss	loss	gain	4	6		0.879913
	chr10:41848405-41848519	gain	loss	gain	gain	gain	loss	loss	loss	loss	loss	4	6		0.870491
	chr1:143264990-143265055	gain	loss	loss	gain	loss	gain	loss	loss	loss	gain	4	6		0.741576
	chr1:143266139-143266210	gain	gain	gain	loss	gain	loss	loss	loss	loss	loss	4	6		0.80711
	chr1:143247070-143247213	gain	loss	loss	gain	gain	gain	loss	loss	loss	loss	4	6		0.709951
	chr10:42091316-42091560	gain	loss	gain	loss	loss	gain	loss	loss	loss	gain	4	6		-0.264923
	chr1:143209628-143209771	gain	loss	gain	loss	loss	loss	gain	loss	gain	0	4	5		0.446843
	chr2:89792050-89792108	loss	loss	0	loss	0	loss	gain	gain	gain	loss	3	5		0.79582
	chr10:41854581-41854724	gain	loss	loss	gain	loss	gain	loss	loss	loss	loss	3	7		0.910311
	chr1:143267258-143267479	gain	loss	loss	gain	loss	gain	loss	loss	loss	loss	3	7		0.695873
	chr1:143196919-143197012	loss	loss	gain	loss	loss	gain	gain	loss	loss	loss	3	7		0.829673
	chr1:125170092-125170201	gain	loss	loss	gain	loss	gain	loss	loss	loss	loss	3	7		0.574905
	chr1:143192379-143192608	gain	loss	loss	gain	loss	gain	loss	loss	0	loss	3	6		0.580597
	chr10:42097372-42097590	gain	loss	gain	loss	loss	gain	loss	loss	loss	loss	3	7		0.59069
	chr1:125168815-125168958	gain	loss	gain	loss	gain	loss	loss	loss	loss	loss	3	7		0.909004
	chr1:143222643-143222774	gain	loss	loss	gain	loss	loss	gain	loss	loss	loss	3	7		0.483931
	chr1:143240368-143240508	loss	gain	loss	gain	loss	loss	loss	loss	loss	loss	2	8		0.613267
	chr1:143244921-143245064	gain	loss	loss	loss	loss	gain	loss	loss	loss	loss	2	8		0.42712
	chr1:143223616-143223702	gain	loss	loss	loss	loss	gain	loss	loss	loss	0	2	7		0.294373
	chr16:46400576-46400717	loss	loss	loss	loss	loss	gain	gain	loss	loss	loss	2	8		0.532548
	chr16:46395747-46395869	0	gain	loss	loss	loss	gain	loss	loss	loss	loss	2	7		0.749714
	chr1:143266450-143266564	loss	loss	loss	loss	loss	gain	gain	loss	loss	loss	2	8		0.677791
	chr16:46389924-46390126	loss	loss	loss	gain	loss	gain	loss	loss	loss	loss	2	8		0.903439
	chr16:46400317-46400469	loss	loss	loss	loss	loss	gain	gain	loss	loss	loss	2	8		0.59414
	chr16:46394453-46394525	loss	loss	loss	loss	loss	gain	gain	loss	loss	loss	2	8		0.575125
	chr16:46386765-46386868	loss	gain	loss	loss	loss	gain	loss	loss	loss	loss	2	8		0.522588
	chr16:46397056-46397155	loss	gain	loss	loss	loss	gain	loss	loss	loss	loss	2	8		0.929342
	chr16:46388855-46388979	loss	gain	loss	loss	loss	gain	loss	loss	loss	loss	2	8		0.868603
	chr16:34594210-34594279	loss	loss	loss	gain	loss	gain	loss	loss	loss	loss	2	8		0.90636
	chr1:143256460-143256641	loss	loss	loss	gain	loss	gain	loss	loss	loss	loss	2	8		0.786341
	chr16:46386401-46386551	loss	gain	loss	loss	loss	gain	loss	loss	loss	loss	2	8		0.462826
	chr10:42095504-42095760	gain	loss	loss	loss	0	loss	loss	loss	loss	loss	1	8		0.662422
	chr1:143195131-143195310	loss	0	loss	gain	loss	0	loss	loss	loss	loss	1	7		0.70674
	chr16:46387831-46387965	loss	loss	loss	loss	gain	loss	0	loss	loss	loss	1	8		0.830369
	chr16:46394749-46394886	loss	loss	loss	loss	loss	gain	loss	loss	loss	loss	1	9		0.64119
	chr1:125166914-125167051	loss	gain	loss	loss	loss	loss	loss	loss	loss	loss	1	9		0.890597
	chr16:34573977-34574077	loss	loss	loss	loss	loss	gain	loss	loss	loss	loss	1	9		0.727306
	chr1:143239360-143239536	loss	loss	loss	gain	loss	loss	loss	loss	loss	loss	1	9		0.196982
	chr16:34591868-34591971	loss	loss	loss	loss	loss	gain	loss	loss	loss	loss	1	9		0.874488
	chr16:46390193-46390340	loss	loss	loss	loss	loss	gain	loss	loss	loss	loss	1	9		-0.677387
	chr16:34591728-34591842	loss	gain	loss	loss	loss	loss	loss	loss	loss	loss	1	9		-0.189237
	chr16:46390975-46391112	loss	loss	loss	loss	loss	loss	loss	loss	loss	loss	0	10		0.849498
	chr1:143206616-143206759	loss	loss	loss	loss	loss	loss	loss	loss	loss	loss	0	10		-0.05558
	chr1:143235834-143235977	loss	loss	loss	loss	loss	loss	loss	loss	loss	loss	0	10		0.819344
	chr10:42099756-42099907	loss	loss	loss	loss	loss	loss	loss	loss	loss	loss	0	10		0.833349
	Total Gains	68	49	50	59	47	59	45	24	36	45
	Total losses	31	50	50	41	51	41	55	76	63	54
